# Supplementary material for: Ammonia–Borane Dehydrogenation Catalyzed by Dual-Mode Proton-Responsive Ir-CNNH Complexes
Source: Inorg Chem. 2021 Nov 16;60(23):18490–502. doi: 10.1021/acs.inorgchem.1c03056 (PMC8653221; doi:10.1021/acs.inorgchem.1c03056)
Supplement: Supplementary file 2 — ic1c03056_si_002.xyz [file ic1c03056_si_002.xyz]

 64
Ia. G(THF) = -1372.981219
Ir     0.448251    -0.027562    -0.092786
 H    -0.859221     0.902200     0.049436
 H     0.247296     0.109822    -1.649752
 N    -2.040187    -1.851326    -0.169813
 N    -0.167271    -2.937725    -0.128272
 N     2.232273    -1.146787    -0.394937
 N     1.886143     1.524689    -0.147241
 C    -0.673517    -1.662109    -0.124481
 C    -2.364634    -3.199544    -0.188819
 H    -3.389706    -3.540980    -0.223976
 C    -1.191214    -3.880533    -0.164028
 H    -0.984062    -4.941262    -0.178637
 C    -3.020850    -0.807402    -0.189811
 C    -3.498944    -0.353567    -1.425672
 C    -4.451328     0.672916    -1.424087
 H    -4.824833     1.046967    -2.377103
 C    -4.919840     1.237863    -0.232528
 C    -4.412890     0.757597     0.983059
 H    -4.757790     1.198206     1.918607
 C    -3.460732    -0.265139     1.026531
 C    -2.958295    -0.925288    -2.709377
 H    -1.879581    -0.737411    -2.783638
 H    -3.449700    -0.469182    -3.574167
 H    -3.101862    -2.011631    -2.762468
 C    -5.957843     2.332028    -0.250074
 H    -5.691189     3.141408     0.438570
 H    -6.938770     1.949635     0.059501
 H    -6.066271     2.757227    -1.253027
 C    -2.870384    -0.732341     2.330698
 H    -2.831283    -1.827671     2.389505
 H    -3.452959    -0.358741     3.178450
 H    -1.842617    -0.354436     2.428975
 C     1.203169    -3.329750    -0.061430
 H     1.333817    -4.406244    -0.030463
 C     2.315699    -2.517730    -0.272412
 C     3.629288    -3.118237    -0.330357
 H     3.707273    -4.199139    -0.232044
 C     4.742520    -2.338042    -0.504680
 H     5.726583    -2.802581    -0.541876
 C     4.616559    -0.931569    -0.644559
 H     5.479465    -0.288014    -0.788821
 C     3.339706    -0.394968    -0.595781
 C     3.093996     1.078769    -0.810346
 H     3.984580     1.623058    -0.455824
 H     3.048545     1.250933    -1.908283
 C     1.721302     2.870189    -0.030170
 C     2.604671     3.836231    -0.605574
 H     3.441242     3.513383    -1.219256
 C     2.407485     5.208761    -0.424729
 H     3.108067     5.900559    -0.892242
 C     1.337177     5.705042     0.323283
 H     1.190411     6.774185     0.456712
 C     0.451831     4.771501     0.892875
 H    -0.393896     5.120316     1.484826
 C     0.630533     3.405651     0.724643
 H    -0.060928     2.700858     1.180190
 B     1.209462    -0.458532     2.641893
 H     2.387226    -0.370609     2.393356
 H     0.476920     0.075427     1.773998
 N     0.797380    -1.997670     2.744610
 H    -0.219871    -2.113024     2.794033
 H     1.124790    -2.537412     1.920079
 H     1.195144    -2.439104     3.577915
 H     0.891374     0.087921     3.678998

 64
Ib. G(THF) = -1372.985790
Ir     0.395512    -0.139907    -0.051677
 H    -0.872360     0.840991     0.139257
 H     0.174239     0.029898    -1.599668
 N    -2.141533    -1.884835    -0.069942
 N    -0.299752    -3.023592     0.002424
 N     2.135445    -1.314640    -0.371921
 N     1.930472     1.361933    -0.163239
 C    -0.771740    -1.738030    -0.035090
 C    -2.504960    -3.223590    -0.041030
 H    -3.539677    -3.536104    -0.052945
 C    -1.351178    -3.935785     0.000351
 H    -1.174749    -5.001708     0.025977
 C    -3.090725    -0.812123    -0.105136
 C    -3.520971    -0.326444    -1.347751
 C    -4.441169     0.727466    -1.357419
 H    -4.777467     1.125210    -2.314939
 C    -4.926150     1.290375    -0.169730
 C    -4.466109     0.780495     1.050760
 H    -4.821024     1.220239     1.982820
 C    -3.545103    -0.272117     1.105691
 C    -2.964127    -0.899499    -2.623537
 H    -1.884516    -0.710117    -2.682641
 H    -3.444823    -0.445730    -3.495659
 H    -3.105226    -1.986302    -2.674106
 C    -5.937528     2.408819    -0.207268
 H    -5.903646     3.004440     0.710928
 H    -6.956700     2.013908    -0.308259
 H    -5.758941     3.075762    -1.057558
 C    -3.005209    -0.778840     2.416629
 H    -3.124664    -1.865127     2.512244
 H    -3.513859    -0.298174     3.258035
 H    -1.930397    -0.565239     2.492618
 C     1.055790    -3.454606     0.041630
 H     1.159152    -4.521052     0.209526
 C     2.181443    -2.683976    -0.167748
 C     3.491185    -3.310496    -0.174901
 H     3.549647    -4.379358     0.021497
 C     4.615655    -2.576159    -0.431622
 H     5.589295    -3.063957    -0.434808
 C     4.519618    -1.178951    -0.700493
 H     5.392517    -0.572952    -0.925180
 C     3.256715    -0.613420    -0.664337
 C     3.016084     0.843498    -0.982274
 H     3.955419     1.399448    -0.825679
 H     2.779562     0.921258    -2.063331
 C     1.740744     2.726768    -0.186784
 C     2.475891     3.621675    -1.008392
 H     3.202372     3.237138    -1.719335
 C     2.263679     5.003772    -0.944595
 H     2.841422     5.653115    -1.601091
 C     1.326637     5.556503    -0.069821
 H     1.165496     6.630990    -0.028792
 C     0.590945     4.684477     0.750740
 H    -0.150071     5.085153     1.440847
 C     0.787613     3.310226     0.694964
 H     0.201672     2.639811     1.322281
 B     1.309033    -0.412936     2.708464
 H     1.804938    -1.504103     2.557964
 H     0.752762    -0.292928     3.781283
 N     2.410641     0.719668     2.529366
 H     2.205028     1.561020     3.072624
 H     3.350664     0.411311     2.784646
 H     2.403418     1.004640     1.505105
 H     0.401822    -0.183892     1.859321

 64
TS1C. G(THF) = -1372.975030. n = -1405 cm-1.
Ir     0.444865    -0.022068    -0.003031
 H    -0.754691     1.020537     0.243416
 H     0.151436     0.177990    -1.548851
 N    -2.143206    -1.712728    -0.178116
 N    -0.335580    -2.869500     0.070435
 N     2.108608    -1.275121    -0.436992
 N     2.007579     1.392212    -0.200402
 C    -0.785071    -1.581220    -0.006111
 C    -2.521583    -3.050084    -0.190939
 H    -3.552558    -3.351291    -0.313367
 C    -1.383026    -3.773906    -0.036818
 H    -1.220812    -4.841901     0.003789
 C    -3.074867    -0.626480    -0.249621
 C    -3.518014    -0.191782    -1.505638
 C    -4.436012     0.863870    -1.547413
 H    -4.788824     1.217952    -2.515939
 C    -4.899494     1.480398    -0.378675
 C    -4.431013     1.015579     0.857275
 H    -4.781197     1.488349     1.774794
 C    -3.513808    -0.037190     0.944900
 C    -2.991632    -0.830593    -2.763617
 H    -1.899404    -0.737783    -2.811084
 H    -3.419703    -0.351575    -3.649430
 H    -3.226993    -1.901583    -2.803343
 C    -5.857703     2.642891    -0.449922
 H    -6.472255     2.597240    -1.355232
 H    -5.311452     3.594367    -0.470165
 H    -6.522625     2.665125     0.420144
 C    -2.967870    -0.497248     2.271118
 H    -2.988857    -1.591055     2.360983
 H    -3.541502    -0.067953     3.098316
 H    -1.921254    -0.177018     2.374659
 C     1.014386    -3.253832     0.462810
 H     1.088484    -4.343430     0.444871
 C     2.147848    -2.608903    -0.190929
 C     3.342975    -3.321640    -0.439628
 H     3.364591    -4.393626    -0.260009
 C     4.465235    -2.648091    -0.897393
 H     5.389229    -3.191412    -1.082930
 C     4.402960    -1.265847    -1.120400
 H     5.267321    -0.703462    -1.462042
 C     3.196746    -0.612584    -0.884520
 C     3.016022     0.870155    -1.099530
 H     3.996440     1.350865    -0.952353
 H     2.748736     1.030234    -2.167190
 C     1.973468     2.741180    -0.023385
 C     2.793443     3.666320    -0.737871
 H     3.464599     3.312099    -1.516044
 C     2.735741     5.040522    -0.483783
 H     3.378167     5.704606    -1.061737
 C     1.871394     5.573031     0.475490
 H     1.830856     6.643063     0.664564
 C     1.048297     4.677806     1.183709
 H     0.361914     5.057522     1.939876
 C     1.091468     3.311454     0.945727
 H     0.452688     2.631921     1.505874
 B     1.282472    -0.621245     2.697437
 H     2.453369    -0.695970     2.381672
 H     0.603437     0.021413     1.833806
 N     0.663561    -2.053393     2.850245
 H    -0.353846    -2.026188     2.955699
 H     0.948436    -2.723756     1.797946
 H     1.032370    -2.542975     3.668483
 H     1.130860     0.060021     3.701775

 64
TS1N. G(THF) = -1372.976316. n = -1139 cm-1.
Ir     0.408498    -0.108701    -0.042178
 H    -0.914404     0.793871     0.181074
 H     0.159620     0.067668    -1.609204
 N    -2.044496    -1.949251    -0.017298
 N    -0.155246    -3.007975     0.042904
 N     2.201449    -1.205968    -0.382103
 N     1.920336     1.439444    -0.083118
 C    -0.682832    -1.745008    -0.009104
 C    -2.350083    -3.302292     0.039721
 H    -3.370781    -3.657816     0.050365
 C    -1.166707    -3.963624     0.073434
 H    -0.944047    -5.020308     0.115638
 C    -3.044232    -0.923940    -0.066851
 C    -3.560290    -0.545123    -1.313699
 C    -4.544088     0.449287    -1.342451
 H    -4.948050     0.764574    -2.304534
 C    -5.008029     1.056165    -0.168332
 C    -4.461249     0.653102     1.056580
 H    -4.801693     1.127857     1.976808
 C    -3.475614    -0.337827     1.130630
 C    -3.029512    -1.168690    -2.577146
 H    -1.952130    -0.981832    -2.669393
 H    -3.531605    -0.752706    -3.456019
 H    -3.169826    -2.256949    -2.581088
 C    -6.090661     2.105122    -0.222052
 H    -6.030087     2.781730     0.636777
 H    -7.086243     1.642943    -0.208944
 H    -6.018640     2.702343    -1.137334
 C    -2.854651    -0.737326     2.441446
 H    -2.863799    -1.825488     2.579276
 H    -3.384542    -0.274908     3.280080
 H    -1.803942    -0.416928     2.474069
 C     1.218087    -3.383249     0.064532
 H     1.367011    -4.442056     0.245665
 C     2.307462    -2.571024    -0.169388
 C     3.643684    -3.139605    -0.189149
 H     3.751861    -4.202059     0.020345
 C     4.731070    -2.361376    -0.474162
 H     5.724392    -2.807389    -0.486959
 C     4.572383    -0.971846    -0.756663
 H     5.414489    -0.330291    -0.998564
 C     3.286830    -0.462970    -0.699909
 C     2.970601     0.983122    -0.998106
 H     3.885144     1.590321    -0.904491
 H     2.626548     1.056736    -2.043580
 C     1.594414     2.806419    -0.142346
 C     2.089097     3.691359    -1.117849
 H     2.732703     3.326015    -1.913494
 C     1.742329     5.048470    -1.089038
 H     2.128145     5.708632    -1.863629
 C     0.914495     5.556547    -0.088077
 H     0.648362     6.610615    -0.071219
 C     0.427211     4.681441     0.895080
 H    -0.221430     5.056543     1.684196
 C     0.757059     3.330597     0.868118
 H     0.360391     2.642956     1.614406
 B     1.439239    -0.301315     2.582928
 H     1.744924    -1.474680     2.589210
 H     0.875831     0.035751     3.610940
 N     2.639521     0.637588     2.255108
 H     2.784204     1.379446     2.939479
 H     3.524077     0.138126     2.152336
 H     2.342641     1.140834     1.109564
 H     0.468721    -0.130285     1.741534

 58
IIa. G(THF) = -1291.088614. 
Ir    -0.474779    -0.115760    -0.316176
 H     0.597070     1.051758    -0.572307
 H    -0.173897     0.068784     1.322387
 N     2.266779    -1.517620    -0.173250
 N     0.617243    -2.823079    -0.640236
 N    -1.953825    -1.574966     0.105488
 N    -2.225849     1.066419     0.066450
 C     0.914732    -1.498874    -0.420211
 C     2.782088    -2.812320    -0.247168
 H     3.830232    -3.017538    -0.079957
 C     1.744267    -3.631298    -0.540025
 H     1.700886    -4.700854    -0.690109
 C     3.065712    -0.366922     0.132064
 C     3.327290    -0.060838     1.474302
 C     4.112687     1.064834     1.749493
 H     4.319078     1.322230     2.788264
 C     4.627783     1.869244     0.726047
 C     4.356448     1.518715    -0.602965
 H     4.756075     2.131599    -1.410903
 C     3.575535     0.402991    -0.923070
 C     2.764374    -0.916019     2.577761
 H     1.668940    -0.935399     2.522257
 H     3.055051    -0.523369     3.557057
 H     3.115545    -1.953228     2.504619
 C     5.432930     3.103764     1.045982
 H     5.920894     3.019174     2.022732
 H     4.786337     3.989890     1.075681
 H     6.202545     3.285385     0.287920
 C     3.265309     0.043371    -2.350968
 H     3.499347    -1.007703    -2.561269
 H     3.835905     0.671933    -3.041661
 H     2.196107     0.184946    -2.555936
 C    -0.692830    -3.268184    -1.093243
 H    -0.659723    -4.354063    -1.213265
 C    -1.837309    -2.885395    -0.186944
 C    -2.789369    -3.808954     0.238001
 H    -2.663889    -4.861501    -0.000778
 C    -3.902474    -3.351397     0.948223
 H    -4.664064    -4.049705     1.285304
 C    -4.033573    -1.987222     1.200342
 H    -4.897738    -1.591229     1.727198
 C    -3.031946    -1.114278     0.769489
 C    -3.063746     0.372126     1.017964
 H    -4.117843     0.691438     0.972003
 H    -2.730310     0.543102     2.066906
 C    -2.405042     2.406559    -0.050969
 C    -3.340957     3.167918     0.716946
 H    -3.930356     2.687525     1.493629
 C    -3.507892     4.541212     0.512622
 H    -4.233960     5.073785     1.126854
 C    -2.762571     5.238727    -0.441172
 H    -2.897117     6.307458    -0.590200
 C    -1.817549     4.511884    -1.189966
 H    -1.208753     5.023924    -1.934670
 C    -1.635127     3.149822    -1.001043
 H    -0.896841     2.600495    -1.581572
 H    -0.786474    -0.130242    -1.979101
 H    -0.888162    -2.807166    -2.073667

 58
IIb. G(THF) = -1291.072923.
Ir    -0.575308    -0.021733    -0.168154
 H     0.843354     0.692622    -0.468232
 H    -0.347960     0.334972     1.468538
 N     1.585098    -2.179430     0.046112
 N    -0.435767    -2.958393    -0.057201
 N    -2.522721    -0.823160     0.158710
 N    -1.861556     1.768435    -0.305713
 C     0.268582    -1.781659    -0.050557
 C     1.688962    -3.564888     0.091363
 H     2.645073    -4.063850     0.164441
 C     0.423995    -4.048855     0.031410
 H     0.050906    -5.063129     0.043519
 C     2.721723    -1.308062     0.085188
 C     3.236315    -0.920898     1.329396
 C     4.342756    -0.062977     1.345076
 H     4.745849     0.259865     2.305006
 C     4.932462     0.396342     0.161331
 C     4.392591    -0.021041    -1.062353
 H     4.835328     0.335680    -1.992453
 C     3.288533    -0.878012    -1.123484
 C     2.591038    -1.397561     2.602673
 H     1.543765    -1.073140     2.643289
 H     3.114133    -0.996595     3.476383
 H     2.593995    -2.492893     2.670213
 C     6.139352     1.300491     0.201179
 H     6.148319     1.987067    -0.652063
 H     7.068743     0.717511     0.163671
 H     6.159582     1.893874     1.121330
 C     2.689562    -1.299265    -2.437493
 H     2.606894    -2.390964    -2.510808
 H     3.296254    -0.939307    -3.274362
 H     1.675302    -0.890413    -2.537468
 C    -1.845646    -3.130182    -0.175061
 H    -2.136956    -4.165803    -0.313096
 C    -2.818816    -2.162956    -0.022368
 C    -4.224005    -2.529682    -0.046027
 H    -4.478041    -3.576973    -0.198238
 C    -5.199414    -1.585211     0.119112
 H    -6.246686    -1.882280     0.096565
 C    -4.853585    -0.216886     0.324411
 H    -5.601747     0.557537     0.463387
 C    -3.503358     0.086403     0.340130
 C    -2.992188     1.480136     0.604005
 H    -3.789747     2.228412     0.504688
 H    -2.601239     1.501584     1.628344
 C    -1.200744     3.033882    -0.144958
 C    -1.138338     3.699547     1.082775
 H    -1.600714     3.276207     1.969356
 C    -0.449808     4.914346     1.177670
 H    -0.402789     5.420879     2.138893
 C     0.172192     5.473698     0.060620
 H     0.705036     6.417625     0.142773
 C     0.104980     4.802521    -1.166459
 H     0.587682     5.220984    -2.046427
 C    -0.575741     3.591703    -1.269162
 H    -0.612485     3.051470    -2.214010
 H    -2.194986     1.705111    -1.271580
 H    -0.811886    -0.270332    -1.817619

 58
TS2C. G(THF) = -1291.060537. n = -669 cm-1.
Ir    -0.515677    -0.116550    -0.057129
 H     0.736414     0.770324     0.391024
 H    -0.650977    -0.104147     1.591797
 N     1.954367    -1.961504     0.083126
 N     0.082524    -3.037077    -0.063122
 N    -2.316899    -1.213526     0.056607
 N    -1.933464     1.460357    -0.093745
 C     0.597190    -1.779086     0.000442
 C     2.275001    -3.311945     0.072601
 H     3.297506    -3.657388     0.128938
 C     1.100393    -3.985273    -0.014318
 H     0.887545    -5.044275    -0.044185
 C     2.928037    -0.908725     0.103600
 C     3.323862    -0.373782     1.335936
 C     4.257536     0.669538     1.326272
 H     4.568778     1.106748     2.274655
 C     4.788542     1.169299     0.131141
 C     4.367286     0.603408    -1.079938
 H     4.766199     0.987941    -2.018606
 C     3.437085    -0.440472    -1.116775
 C     2.725556    -0.885871     2.618256
 H     1.648273    -0.676445     2.646380
 H     3.194064    -0.406614     3.483174
 H     2.846615    -1.971990     2.713621
 C     5.811151     2.277687     0.143654
 H     5.776559     2.837579     1.083733
 H     5.645769     2.978639    -0.681682
 H     6.826283     1.875416     0.032955
 C     2.969736    -1.034226    -2.419662
 H     3.168119    -2.112487    -2.463340
 H     3.474787    -0.557054    -3.264876
 H     1.887489    -0.902373    -2.544397
 C    -1.285654    -3.410135    -0.195584
 H    -1.424804    -4.478269    -0.317205
 C    -2.389993    -2.586821    -0.101336
 C    -3.717799    -3.168886    -0.167015
 H    -3.797469    -4.244771    -0.307286
 C    -4.830687    -2.384694    -0.050538
 H    -5.818365    -2.839946    -0.103031
 C    -4.707308    -0.978781     0.143989
 H    -5.574038    -0.333148     0.248883
 C    -3.430137    -0.453974     0.198921
 C    -3.182575     1.007569     0.481199
 H    -4.046188     1.576423     0.102334
 H    -3.185768     1.134983     1.586906
 C    -1.708006     2.802536    -0.091146
 C    -2.629006     3.760821     0.435287
 H    -3.550189     3.431657     0.907352
 C    -2.370572     5.133307     0.378628
 H    -3.107368     5.818028     0.797875
 C    -1.196336     5.637734    -0.185774
 H    -1.002356     6.706893    -0.222882
 C    -0.268284     4.711745    -0.692483
 H     0.663296     5.065014    -1.133369
 C    -0.506380     3.344434    -0.644107
 H     0.231517     2.652228    -1.040587
 H     0.291385     0.451934    -1.314035
 H    -0.703450    -0.320748    -1.682743

 58
TS2N. G(THF) = -1291.059354. n = -632 cm-1.
Ir    -0.516226    -0.115402    -0.119613
 H     0.758402     0.782705     0.229779
 H    -0.552957    -0.044412     1.532269
 N     1.948372    -1.970139     0.020454
 N     0.071689    -3.036052    -0.132439
 N    -2.308352    -1.208831     0.107975
 N    -1.933138     1.463578    -0.098416
 C     0.593148    -1.780645    -0.071531
 C     2.262117    -3.322176     0.012549
 H     3.282549    -3.672794     0.074481
 C     1.084331    -3.989508    -0.079353
 H     0.866346    -5.047433    -0.110097
 C     2.922955    -0.921256     0.100703
 C     3.285056    -0.432222     1.365115
 C     4.215105     0.609421     1.420702
 H     4.501751     1.009398     2.393326
 C     4.776865     1.156945     0.258211
 C     4.395200     0.633563    -0.981900
 H     4.823054     1.049732    -1.893638
 C     3.465136    -0.409559    -1.084288
 C     2.655370    -0.997313     2.609683
 H     1.575626    -0.798803     2.614394
 H     3.094018    -0.546390     3.504977
 H     2.784916    -2.085143     2.668489
 C     5.769653     2.288388     0.352602
 H     6.639089     2.002981     0.956764
 H     5.317835     3.166948     0.828265
 H     6.126092     2.585848    -0.638714
 C     3.033864    -0.949737    -2.422114
 H     3.192175    -2.033167    -2.489381
 H     3.591391    -0.468558    -3.231380
 H     1.963734    -0.770858    -2.587275
 C    -1.300568    -3.400159    -0.249534
 H    -1.447784    -4.465239    -0.387679
 C    -2.396719    -2.577321    -0.078888
 C    -3.729014    -3.151435    -0.094233
 H    -3.821348    -4.224422    -0.248316
 C    -4.831083    -2.363106     0.082698
 H    -5.822730    -2.812438     0.066767
 C    -4.691584    -0.960414     0.290418
 H    -5.550056    -0.311147     0.433407
 C    -3.410302    -0.443277     0.299706
 C    -3.137934     1.015821     0.569759
 H    -4.025127     1.589101     0.258486
 H    -3.055423     1.140245     1.672805
 C    -1.698746     2.804902    -0.103148
 C    -2.570769     3.765297     0.496527
 H    -3.457380     3.438806     1.032354
 C    -2.305983     5.136336     0.431484
 H    -3.004084     5.823283     0.909252
 C    -1.172123     5.636065    -0.213561
 H    -0.972283     6.703931    -0.256074
 C    -0.292095     4.707380    -0.795591
 H     0.606765     5.057428    -1.302053
 C    -0.537688     3.341698    -0.740626
 H     0.161299     2.646757    -1.198350
 H     0.218252     0.416999    -1.434228
 H    -0.799912    -0.373427    -1.723759

 75
III. G(THF) = -1382.801895. 
Ir    -0.410058     0.110861    -0.076741
 H     0.905610     0.773811    -0.733271
 H     0.185240     0.359520     1.360076
 N     1.797631    -1.999217    -0.073409
 N    -0.197482    -2.831390     0.095160
 N    -2.187276    -0.708540     0.733187
 N    -1.533466     1.977939     0.322754
 C     0.469698    -1.650574    -0.056296
 C     1.947998    -3.374691     0.041647
 H     2.921349    -3.844526     0.042109
 C     0.699835    -3.895126     0.146651
 H     0.362174    -4.915342     0.259956
 C     2.896937    -1.076087    -0.059926
 C     3.412482    -0.671317     1.182159
 C     4.491244     0.220579     1.185072
 H     4.897093     0.551996     2.141130
 C     5.050473     0.701886    -0.007497
 C     4.500591     0.278349    -1.224036
 H     4.920031     0.649281    -2.158979
 C     3.423468    -0.616075    -1.273796
 C     2.811790    -1.175221     2.467693
 H     1.740381    -0.944181     2.514349
 H     3.301628    -0.710701     3.328786
 H     2.914143    -2.264304     2.556943
 C     6.226942     1.645495     0.024400
 H     6.366405     2.137546    -0.943572
 H     7.153347     1.107452     0.261314
 H     6.097228     2.418297     0.790691
 C     2.815179    -1.039902    -2.582652
 H     2.701366    -2.129062    -2.642561
 H     3.430465    -0.705731    -3.423547
 H     1.811786    -0.607356    -2.691564
 C    -1.604574    -3.017050     0.247754
 H    -1.899617    -4.060601     0.256762
 C    -2.505499    -2.050864     0.679091
 C    -3.866614    -2.420188     1.006343
 H    -4.143549    -3.470497     0.944776
 C    -4.771774    -1.471112     1.399359
 H    -5.789409    -1.766565     1.647217
 C    -4.384239    -0.104628     1.509857
 H    -5.071152     0.664002     1.851201
 C    -3.080771     0.208693     1.181032
 C    -2.507839     1.590620     1.378728
 H    -3.315837     2.323171     1.482023
 H    -1.948435     1.577875     2.324299
 C    -2.080163     2.882161    -0.746842
 C    -0.963568     3.120685    -1.763510
 C    -3.288549     2.233753    -1.415962
 C    -2.469858     4.233522    -0.131236
 H    -0.058597     3.488204    -1.257717
 H    -0.708045     2.202031    -2.300614
 H    -1.281614     3.879683    -2.488133
 H    -4.131948     2.131233    -0.721804
 H    -3.616873     2.854861    -2.257481
 H    -3.023067     1.244473    -1.804047
 H    -2.798395     4.917811    -0.922039
 H    -3.289133     4.147334     0.591095
 H    -1.606287     4.686577     0.375339
 H    -0.810934     2.533049     0.796029
 B    -1.350863    -0.768563    -2.758244
 H    -1.096869     0.034223    -1.829517
 H    -0.471324    -1.573791    -2.942046
 N    -2.684729    -1.548926    -2.375318
 H    -3.061008    -2.063612    -3.176042
 H    -2.481657    -2.231973    -1.622892
 H    -3.430605    -0.935020    -2.031861
 H    -1.565220    -0.052324    -3.713278
 B     1.656510     3.016310     2.269613
 H     1.899953     2.021126     2.927350
 H     2.263834     3.987686     2.679175
 N     2.129611     2.726944     0.767341
 H     1.962856     3.519708     0.142430
 H     3.127850     2.502847     0.712714
 H     1.620618     1.913857     0.371605
 H     0.453293     3.237810     2.239591
 
 75
TS3C. G(THF) = -1382.794263. n = -1430 cm-1.
Ir     0.420092     0.151185     0.213360
 H    -0.802280     0.831044     1.021830
 H    -0.292521     0.497362    -1.160674
 N    -1.823934    -1.922075     0.063856
 N     0.170276    -2.761624     0.031217
 N     2.077081    -0.683280    -0.817853
 N     1.593808     1.979614    -0.220476
 C    -0.499715    -1.585964     0.159741
 C    -1.970032    -3.295048    -0.104447
 H    -2.942426    -3.758446    -0.193109
 C    -0.717519    -3.817963    -0.127328
 H    -0.376165    -4.837540    -0.236624
 C    -2.912733    -0.988483    -0.003469
 C    -3.364815    -0.577590    -1.268825
 C    -4.442750     0.312974    -1.322188
 H    -4.800591     0.647956    -2.295992
 C    -5.061600     0.790242    -0.157163
 C    -4.573043     0.362717     1.083417
 H    -5.041557     0.727468     1.997045
 C    -3.499647    -0.533219     1.184143
 C    -2.704289    -1.079055    -2.525567
 H    -1.624985    -0.884453    -2.503445
 H    -3.126086    -0.583011    -3.404869
 H    -2.838286    -2.162034    -2.643084
 C    -6.223109     1.748389    -0.248650
 H    -6.545338     2.075211     0.745017
 H    -7.080665     1.280306    -0.746620
 H    -5.957709     2.637811    -0.832944
 C    -2.971220    -0.978789     2.520340
 H    -2.898077    -2.071635     2.579355
 H    -3.618057    -0.627954     3.330191
 H    -1.960857    -0.582073     2.682862
 C     1.620936    -2.908057     0.051820
 H     1.869514    -3.955301    -0.130536
 C     2.408175    -1.999231    -0.773160
 C     3.612579    -2.421153    -1.384568
 H     3.873569    -3.475891    -1.358484
 C     4.434168    -1.495775    -2.007847
 H     5.360152    -1.819203    -2.477318
 C     4.063154    -0.142027    -2.041547
 H     4.684607     0.610721    -2.517995
 C     2.864970     0.219476    -1.441377
 C     2.329506     1.628352    -1.464623
 H     3.142426     2.331076    -1.677926
 H     1.602798     1.699196    -2.285485
 C     2.406318     2.692052     0.824997
 C     1.481730     2.943149     2.016178
 C     3.602842     1.834143     1.231644
 C     2.880888     4.049614     0.287280
 H     0.576117     3.473999     1.688133
 H     1.177882     2.005750     2.491042
 H     1.994432     3.567680     2.757241
 H     4.328517     1.742340     0.413260
 H     4.113391     2.303119     2.080889
 H     3.280214     0.829825     1.533419
 H     3.384749     4.603781     1.087578
 H     3.591139     3.953881    -0.541460
 H     2.024755     4.647558    -0.054322
 H     0.864683     2.644847    -0.503467
 B     1.341569    -0.908972     2.815222
 H     1.293475    -0.133842     1.804036
 H     0.276508    -1.441115     3.034227
 N     2.421623    -1.984657     2.476883
 H     2.497277    -2.697872     3.205118
 H     2.080077    -2.517656     1.369053
 H     3.356044    -1.586410     2.353757
 H     1.676246    -0.148969     3.710310
 B    -1.609078     3.113618    -2.070104
 H    -1.807087     2.148371    -2.786790
 H    -2.241442     4.085140    -2.440051
 N    -2.101286     2.726795    -0.596548
 H    -1.976911     3.489505     0.074001
 H    -3.091938     2.464952    -0.578281
 H    -1.571618     1.912683    -0.232359
 H    -0.415290     3.371443    -2.003181

 61
7. G(THF) = -1217.832983.
Ir     0.419041    -0.300976    -0.166145
 H    -0.766070    -1.330799    -0.521476
 H    -0.099500    -0.406807     1.426136
 N    -2.043528     1.520028    -0.343592
 N    -0.170882     2.496527    -0.775426
 N     2.060390     0.941755     0.319872
 N     1.911691    -1.792568     0.528179
 C    -0.704013     1.268867    -0.477501
 C    -2.328559     2.868757    -0.557524
 H    -3.336950     3.252466    -0.493434
 C    -1.151795     3.481010    -0.828252
 H    -0.920650     4.511297    -1.058454
 C    -3.039162     0.542336    -0.010394
 C    -3.452667     0.427363     1.324067
 C    -4.431822    -0.525863     1.625275
 H    -4.763607    -0.631978     2.658041
 C    -4.989471    -1.344447     0.634780
 C    -4.558139    -1.185903    -0.688307
 H    -4.990455    -1.809421    -1.470647
 C    -3.582825    -0.244097    -1.035227
 C    -2.852629     1.304604     2.390454
 H    -1.759938     1.210725     2.397128
 H    -3.232733     1.026006     3.378004
 H    -3.088815     2.362791     2.219590
 C    -6.015950    -2.390338     0.990626
 H    -6.663027    -2.618645     0.137257
 H    -6.644803    -2.063175     1.825549
 H    -5.528358    -3.325481     1.293955
 C    -3.110514    -0.084606    -2.455518
 H    -3.186080     0.958176    -2.788508
 H    -3.702445    -0.708250    -3.132331
 H    -2.056524    -0.378549    -2.543503
 C     1.223570     2.689854    -1.146058
 H     1.378852     3.753777    -1.340168
 C     2.222712     2.202336    -0.125799
 C     3.328200     2.963163     0.250865
 H     3.428135     3.981961    -0.112720
 C     4.300363     2.385783     1.070131
 H     5.176918     2.955115     1.366938
 C     4.142207     1.064008     1.486832
 H     4.888854     0.572152     2.104346
 C     2.997492     0.368612     1.100901
 C     2.691884    -1.037481     1.545373
 H     3.620822    -1.546864     1.826178
 H     2.058943    -0.970607     2.439630
 C     2.737414    -2.634417    -0.407335
 C     1.775710    -3.302214    -1.389420
 C     3.738025    -1.753943    -1.152108
 C     3.469173    -3.733125     0.376756
 H     0.996372    -3.856725    -0.849178
 H     1.288166    -2.555770    -2.023059
 H     2.327531    -4.009682    -2.019888
 H     4.513382    -1.362698    -0.480484
 H     4.237904    -2.347542    -1.926382
 H     3.221373    -0.914852    -1.634278
 H     3.991796    -4.394519    -0.323845
 H     4.219238    -3.334634     1.069051
 H     2.754094    -4.341353     0.946830
 H     1.316647    -2.448783     1.042483
 H     0.885310    -0.323407    -1.783412
 H     1.410573     2.129448    -2.075112

 61
TS4C. G(THF) = -1217.796955. n = -690 cm-1.
Ir     0.414811     0.215568    -0.029135
 H    -0.905626     1.088745    -0.266630
 H     0.193147     0.105505    -1.662618
 N    -2.020049    -1.629701     0.274657
 N    -0.120113    -2.642733     0.513450
 N     2.162382    -0.924267    -0.346300
 N     1.836254     1.818543    -0.553556
 C    -0.667576    -1.425089     0.265704
 C    -2.310619    -2.961701     0.534325
 H    -3.327624    -3.323446     0.586004
 C    -1.120553    -3.596495     0.679349
 H    -0.885474    -4.631943     0.878920
 C    -3.016826    -0.622302     0.046219
 C    -3.451151    -0.391483    -1.267289
 C    -4.408632     0.607226    -1.471200
 H    -4.752787     0.807937    -2.485648
 C    -4.930001     1.354765    -0.406351
 C    -4.474592     1.084858     0.889902
 H    -4.870299     1.659284     1.727113
 C    -3.517078     0.094382     1.140650
 C    -2.879842    -1.183984    -2.412327
 H    -1.801301    -1.005019    -2.506447
 H    -3.360809    -0.904440    -3.354438
 H    -3.016077    -2.261993    -2.260673
 C    -5.981121     2.407334    -0.653199
 H    -6.037206     3.114625     0.180453
 H    -6.971920     1.950048    -0.768803
 H    -5.772251     2.968616    -1.570348
 C    -3.022098    -0.187716     2.534474
 H    -3.189004    -1.235542     2.813433
 H    -3.534619     0.447929     3.262590
 H    -1.943250    -0.003211     2.614019
 C     1.262621    -2.972827     0.604183
 H     1.439619    -3.983089     0.954026
 C     2.312038    -2.217559     0.122807
 C     3.652594    -2.772043     0.095498
 H     3.795342    -3.778718     0.481677
 C     4.696554    -2.055299    -0.415428
 H     5.692999    -2.492311    -0.434065
 C     4.489919    -0.738368    -0.926460
 H     5.300747    -0.142996    -1.334927
 C     3.210178    -0.233037    -0.859698
 C     2.848088     1.125566    -1.400744
 H     3.750876     1.729229    -1.539168
 H     2.381565     0.983262    -2.383585
 C     2.412075     2.755804     0.479083
 C     1.252941     3.328337     1.296059
 C     3.386899     2.008079     1.385021
 C     3.120511     3.922394    -0.224332
 H     0.457509     3.701769     0.637026
 H     0.824677     2.577650     1.965994
 H     1.616259     4.165640     1.903229
 H     4.300619     1.720890     0.850712
 H     3.674680     2.660648     2.217643
 H     2.921221     1.104428     1.797320
 H     3.489151     4.629527     0.527295
 H     3.981836     3.600728    -0.819609
 H     2.421225     4.458809    -0.879932
 H     1.287722     2.414504    -1.181158
 H    -0.195432     0.822326     1.312992
 H     0.898728     0.113906     1.545794
